# Supplementary material for: Multiphase Flow Regime Characterization and Liquid Flow Measurement Using Low-Field Magnetic Resonance Imaging
Source: Molecules. 2021 Jun 2;26(11):3349. doi: 10.3390/molecules26113349 (PMC8199590; doi:10.3390/molecules26113349)
Supplement: Supplementary file 1 [file molecules-26-03349-s001.zip]

Archive with 5 entries (4 files):
- Supplementary videos/
- Supplementary videos/Slug_fast_Qgas43.2_Qliq21.2.mp4
- Supplementary videos/Slug_slow_Qgas11.5_Qliq7.3.mp4
- Supplementary videos/Stratified_Qgas46.6_Qliq1.1.mp4
- Supplementary videos/Wavy_Qgas46.1_Qliq2.6.mp4
